# Supplementary material for: Educational Utility of Clinical Vignettes Generated in Japanese by ChatGPT-4: Mixed Methods Study
Source: JMIR Med Educ. 2024 Aug 13;10:e59133. doi: 10.2196/59133 (PMC11350316; doi:10.2196/59133)
Supplement: Multimedia Appendix 3 [file mededu_v10i1e59133_app3.xlsx]

## Sheet: Sheet1
	IQ	IA	EU	CM	TA	DD
Case 1	0.62 (0.50-0.74)	0.45 (0.33-0.57)	3.51 (3.26-3.75)	3.79 (3.59-3.99)	3.10 (2.84-3.36)	2.85 (2.65-3.04)
Case 2	0.59 (0.47-0.71)	0.62 (0.50-0.74)	3.51 (3.25-3.76)	3.59 (3.36-3.82)	3.20 (2.96-3.44)	2.46 (2.25-2.68)
Case 3	0.79 (0.69-0.89)	0.62 (0.50-0.74)	3.37 (3.09-3.64)	3.76 (3.53-3.99)	2.76 (2.49-3.03)	2.25 (2.01-2.50)
Case 4	0.62 (0.50-0.74)	0.65 (0.53-0.76)	3.13 (2.88-3.37)	3.37 (3.13-3.60)	3.32 (3.08-3.57)	2.56 (2.33-2.79)
Case 5	0.61 (0.49-0.72)	0.56 (0.45-0.68)	3.15 (2.89-3.42)	3.56 (3.32-3.80)	3.35 (3.12-3.59)	2.39 (2.18-2.61)
Case 6	0.79 (0.69-0.89)	0.56 (0.45-0.68)	3.39 (3.16-3.63)	3.59 (3.37-3.81)	3.42 (3.20-3.65)	2.25 (2.02-2.49)
Case 7	0.69 (0.58-0.80)	0.66 (0.55-0.77)	3.46 (3.21-3.72)	3.59 (3.38-3.81)	3.61 (3.36-3.85)	2.18 (1.95-2.42)
Case 8	0.79 (0.69-0.89)	0.44 (0.32-0.55)	3.46 (3.22-3.71)	3.46 (3.21-3.72)	3.45 (3.21-3.69)	2.25 (2.00-2.51)
Case 9	0.86 (0.78-0.94)	0.76 (0.66-0.86)	3.72 (3.53-3.90)	3.96 (3.76-4.15)	3.63 (3.41-3.85)	2.06 (1.85-2.27)
Case 10	0.80 (0.71-0.90)	0.82 (0.72-0.91)	3.68 (3.47-3.89)	3.79 (3.61-3.96)	3.72 (3.54-3.89)	2.56 (2.33-2.79)
Case 11	0.87 (0.79-0.95)	0.82 (0.72-0.91)	3.75 (3.51-3.98)	3.86 (3.65-4.07)	3.76 (3.56-3.96)	2.14 (1.90-2.38)
Case 12	0.86 (0.78-0.94)	0.83 (0.74-0.92)	4.00 (3.80-4.20)	4.07 (3.90-4.24)	3.75 (3.56-3.94)	1.96 (1.72-2.20)
Case 13	0.75 (0.64-0.85)	0.68 (0.56-0.79)	3.35 (3.12-3.59)	3.46 (3.25-3.68)	3.72 (3.53-3.91)	2.66 (2.41-2.91)
Case 14	0.77 (0.68-0.87)	0.66 (0.55-0.77)	3.52 (3.30-3.74)	3.65 (3.44-3.86)	3.77 (3.59-3.96)	2.62 (2.37-2.87)
Case 15	0.90 (0.83-0.97)	0.90 (0.83-0.97)	3.92 (3.72-4.11)	4.01 (3.84-4.19)	3.96 (3.80-4.11)	2.01 (1.80-2.23)
Case 16	0.87 (0.79-0.95)	0.76 (0.66-0.86)	3.89 (3.69-4.09)	3.76 (3.55-3.97)	3.66 (3.44-3.88)	2.24 (2.00-2.48)
Case 17	0.82 (0.72-0.91)	0.66 (0.55-0.77)	3.58 (3.33-3.82)	3.70 (3.47-3.94)	3.06 (2.76-3.35)	2.03 (1.82-2.24)
Case 18	0.83 (0.74-0.92)	0.77 (0.68-0.87)	3.46 (3.21-3.72)	3.62 (3.43-3.81)	3.59 (3.37-3.81)	2.62 (2.35-2.89)
