# Supplementary material for: Educational Utility of Clinical Vignettes Generated in Japanese by ChatGPT-4: Mixed Methods Study
Source: JMIR Med Educ. 2024 Aug 13;10:e59133. doi: 10.2196/59133 (PMC11350316; doi:10.2196/59133)
Supplement: Multimedia Appendix 5 [file mededu_v10i1e59133_app5.xlsx]

## Sheet: Sheet1
Reasons for insuffiient IQ	Rate
Inadequate medical history	0.226
Unclear medical history	0.228
Incorrect medical history	0.078
Inadequate physical examination findings	0.202
Unclear physical examination findings	0.186
Incorrect physical examination findings	0.064
Others	0.018
