# Supplementary material for: Educational Utility of Clinical Vignettes Generated in Japanese by ChatGPT-4: Mixed Methods Study
Source: JMIR Med Educ. 2024 Aug 13;10:e59133. doi: 10.2196/59133 (PMC11350316; doi:10.2196/59133)
Supplement: Multimedia Appendix 6 [file mededu_v10i1e59133_app6.xlsx]

## Sheet: Sheet1
Evaluation Metric	Coefficient	Intercept	R²	p-value
Average IQ	0.0067	-12.7165	0.0978	0.008
Average IA	0.0069	-13.1344	0.0501	0.061
Average EU	0.0152	-26.8311	0.0484	0.065
Average CM	0.0142	-24.7994	0.049	0.064
Average TA	0.0147	-25.8767	0.0396	0.096
Average DD	-0.0044	11.1866	0.0035	0.62
